# Supplementary material for: Interspecies interactions alter the antibiotic sensitivity of Pseudomonas aeruginosa
Source: Microbiol Spectr. 2024 Nov 4;12(12):e02012-24. doi: 10.1128/spectrum.02012-24 (PMC11619387; doi:10.1128/spectrum.02012-24)
Supplement: SI 4 Mumax Values — Overview of all found mumax values from the growth/kill curves. [file spectrum.02012-24-s0004.csv]

SI 4: Mumax values
Species	drug	replicate	medium	conc	drugMedium_control_replicate	Type	mean	sd	Control	GK_control	rate	GK_control_mean	GK_ratio	log2FCGK_ratio
MH broth	AZT	1	MED_A	0	AZT_A_1	Control	0.358679846	0.009814806	A	0.347526472	0.347526472	0.347526472	1	0
MH broth	AZT	2	MED_A	0	AZT_A_2	Control	0.358679846	0.009814806	A	0.365997831	0.365997831	0.365997831	1	0
MH broth	AZT	3	MED_A	0	AZT_A_3	Control	0.358679846	0.009814806	A	0.362515235	0.362515235	0.362515235	1	0
MH broth + LHB + NAD	AZT	1	MED_C	0	AZT_C_1	Control	0.380779536	0.00329338	C	0.384485332	0.384485332	0.384485332	1	0
MH broth + LHB + NAD	AZT	2	MED_C	0	AZT_C_2	Control	0.380779536	0.00329338	C	0.378187272	0.378187272	0.378187272	1	0
MH broth + LHB + NAD	AZT	3	MED_C	0	AZT_C_3	Control	0.380779536	0.00329338	C	0.379666005	0.379666005	0.379666005	1	0
S. pneumoniae	AZT	1	MED_E	0	AZT_C_1	Strain	0.401937138	0.012644284	C	0.384485332	0.407956237	0.384485332	1.061044996	0.085485839
S. pneumoniae	AZT	2	MED_E	0	AZT_C_2	Strain	0.401937138	0.012644284	C	0.378187272	0.410447387	0.378187272	1.085301958	0.118096492
S. pneumoniae	AZT	3	MED_E	0	AZT_C_3	Strain	0.401937138	0.012644284	C	0.379666005	0.38740779	0.379666005	1.020391039	0.029122135
M. catarrhalis	AZT	1	MED_F	0	AZT_C_1	Strain	0.392758854	0.01016521	C	0.384485332	0.401726909	0.384485332	1.044843265	0.063286543
M. catarrhalis	AZT	2	MED_F	0	AZT_C_2	Strain	0.392758854	0.01016521	C	0.378187272	0.381716474	0.378187272	1.00933189	0.013400641
M. catarrhalis	AZT	3	MED_F	0	AZT_C_3	Strain	0.392758854	0.01016521	C	0.379666005	0.39483318	0.379666005	1.03994873	0.056512404
B. cepacia	AZT	1	MED_G	0	AZT_A_1	Strain	0.335746236	0.021483073	A	0.347526472	0.311040966	0.347526472	0.895013734	-0.160018274
B. cepacia	AZT	2	MED_G	0	AZT_A_2	Strain	0.335746236	0.021483073	A	0.365997831	0.346159887	0.365997831	0.945797647	-0.080396543
B. cepacia	AZT	3	MED_G	0	AZT_A_3	Strain	0.335746236	0.021483073	A	0.362515235	0.350037854	0.362515235	0.965581087	-0.050530677
A. xylosoxidans	AZT	1	MED_H	0	AZT_A_1	Strain	0.26031967	0.017620198	A	0.347526472	0.271828524	0.347526472	0.78218077	-0.354426027
A. xylosoxidans	AZT	2	MED_H	0	AZT_A_2	Strain	0.26031967	0.017620198	A	0.365997831	0.269095595	0.365997831	0.735238223	-0.443716325
A. xylosoxidans	AZT	3	MED_H	0	AZT_A_3	Strain	0.26031967	0.017620198	A	0.362515235	0.240034892	0.362515235	0.662137393	-0.594797488
R. mannitolilytica	AZT	1	MED_I	0	AZT_A_1	Strain	0.340493952	0.016864856	A	0.347526472	0.321276646	0.347526472	0.924466686	-0.113306763
R. mannitolilytica	AZT	2	MED_I	0	AZT_A_2	Strain	0.340493952	0.016864856	A	0.365997831	0.347374098	0.365997831	0.949115182	-0.075344915
R. mannitolilytica	AZT	3	MED_I	0	AZT_A_3	Strain	0.340493952	0.016864856	A	0.362515235	0.352831111	0.362515235	0.973286298	-0.039063849
M. abcessus	AZT	1	MED_J	0	AZT_A_1	Strain	0.3385657	0.024563006	A	0.347526472	0.356936796	0.347526472	1.027078006	0.038545758
M. abcessus	AZT	2	MED_J	0	AZT_A_2	Strain	0.3385657	0.024563006	A	0.365997831	0.348094273	0.365997831	0.951082887	-0.072357017
M. abcessus	AZT	3	MED_J	0	AZT_A_3	Strain	0.3385657	0.024563006	A	0.362515235	0.310666029	0.362515235	0.856973721	-0.22267713
S. maltophilia	AZT	1	MED_K	0	AZT_A_1	Strain	0.353132656	0.014095386	A	0.347526472	0.337781005	0.347526472	0.971957627	-0.041034675
S. maltophilia	AZT	2	MED_K	0	AZT_A_2	Strain	0.353132656	0.014095386	A	0.365997831	0.356126063	0.365997831	0.973027799	-0.039447073
S. maltophilia	AZT	3	MED_K	0	AZT_A_3	Strain	0.353132656	0.014095386	A	0.362515235	0.365490898	0.362515235	1.008208383	0.011793855
S. aureus	AZT	1	MED_L	0	AZT_A_1	Strain	0.349842957	0.027422339	A	0.347526472	0.369603804	0.347526472	1.063527051	0.088856729
S. aureus	AZT	2	MED_L	0	AZT_A_2	Strain	0.349842957	0.027422339	A	0.365997831	0.361389533	0.365997831	0.987408949	-0.018280375
S. aureus	AZT	3	MED_L	0	AZT_A_3	Strain	0.349842957	0.027422339	A	0.362515235	0.318535532	0.362515235	0.878681781	-0.186587314
A. baumannii	AZT	1	MED_N	0	AZT_A_1	Strain	0.316521831	0.015364302	A	0.347526472	0.299370913	0.347526472	0.861433407	-0.215188821
A. baumannii	AZT	2	MED_N	0	AZT_A_2	Strain	0.316521831	0.015364302	A	0.365997831	0.321167113	0.365997831	0.877510973	-0.188510928
A. baumannii	AZT	3	MED_N	0	AZT_A_3	Strain	0.316521831	0.015364302	A	0.362515235	0.329027467	0.362515235	0.907623834	-0.139833601
H. influenzae	AZT	1	MED_P	0	AZT_C_1	Strain	0.453427095	0.018658867	C	0.384485332	0.474628267	0.384485332	1.234450908	0.303869464
H. influenzae	AZT	2	MED_P	0	AZT_C_2	Strain	0.453427095	0.018658867	C	0.378187272	0.446148564	0.378187272	1.179702748	0.238423387
H. influenzae	AZT	3	MED_P	0	AZT_C_3	Strain	0.453427095	0.018658867	C	0.379666005	0.439504454	0.379666005	1.157608128	0.211146957
A. fumigatus	AZT	1	MED_Q	0	AZT_S_1	Strain	0.392322297	0.010623851	S	0.316251132	0.403968991	0.316251132	1.277367731	0.35317391
A. fumigatus	AZT	2	MED_Q	0	AZT_S_2	Strain	0.392322297	0.010623851	S	0.315342225	0.383162471	0.315342225	1.215068709	0.281037897
A. fumigatus	AZT	3	MED_Q	0	AZT_S_3	Strain	0.392322297	0.010623851	S	0.331233231	0.38983543	0.331233231	1.176921253	0.235017794
C. albicans	AZT	1	MED_R	0	AZT_S_1	Strain	0.331754942	0.020362124	S	0.316251132	0.355214292	0.316251132	1.123203224	0.167618982
C. albicans	AZT	2	MED_R	0	AZT_S_2	Strain	0.331754942	0.020362124	S	0.315342225	0.321389194	0.315342225	1.019175893	0.027403059
C. albicans	AZT	3	MED_R	0	AZT_S_3	Strain	0.331754942	0.020362124	S	0.331233231	0.318661341	0.331233231	0.962045204	-0.055823411
MH broth + glucose	AZT	1	MED_S	0	AZT_S_1	Control	0.320942196	0.008923877	S	0.316251132	0.316251132	0.316251132	1	0
MH broth + glucose	AZT	2	MED_S	0	AZT_S_2	Control	0.320942196	0.008923877	S	0.315342225	0.315342225	0.315342225	1	0
MH broth + glucose	AZT	3	MED_S	0	AZT_S_3	Control	0.320942196	0.008923877	S	0.331233231	0.331233231	0.331233231	1	0
M. avium	AZT	1	MED_T	0	AZT_U_1	Strain	0.396263256	0.008636369	U	0.367290041	0.406209697	0.367290041	1.105964366	0.145304903
M. avium	AZT	2	MED_T	0	AZT_U_2	Strain	0.396263256	0.008636369	U	0.359455362	0.390667062	0.359455362	1.086830531	0.120126999
M. avium	AZT	3	MED_T	0	AZT_U_3	Strain	0.396263256	0.008636369	U	0.361357018	0.391913007	0.361357018	1.084559004	0.117108543
MH broth + ADC	AZT	1	MED_U	0	AZT_U_1	Control	0.362700807	0.004086548	U	0.367290041	0.367290041	0.367290041	1	0
MH broth + ADC	AZT	2	MED_U	0	AZT_U_2	Control	0.362700807	0.004086548	U	0.359455362	0.359455362	0.359455362	1	0
MH broth + ADC	AZT	3	MED_U	0	AZT_U_3	Control	0.362700807	0.004086548	U	0.361357018	0.361357018	0.361357018	1	0
MH broth	CEF	1	MED_A	0	CEF_A_1	Control	0.363517934	0.010063685	A	0.374810008	0.374810008	0.374810008	1	0
MH broth	CEF	2	MED_A	0	CEF_A_2	Control	0.363517934	0.010063685	A	0.360247723	0.360247723	0.360247723	1	0
MH broth	CEF	3	MED_A	0	CEF_A_3	Control	0.363517934	0.010063685	A	0.355496071	0.355496071	0.355496071	1	0
MH broth + LHB + NAD	CEF	1	MED_C	0	CEF_C_1	Control	0.372156536	0.000525648	C	0.372158994	0.372158994	0.372158994	1	0
MH broth + LHB + NAD	CEF	2	MED_C	0	CEF_C_2	Control	0.372156536	0.000525648	C	0.371629663	0.371629663	0.371629663	1	0
MH broth + LHB + NAD	CEF	3	MED_C	0	CEF_C_3	Control	0.372156536	0.000525648	C	0.372680951	0.372680951	0.372680951	1	0
S. pneumoniae	CEF	1	MED_E	0	CEF_C_1	Strain	0.363950465	0.014718516	C	0.372158994	0.359137414	0.372158994	0.965010709	-0.051383142
S. pneumoniae	CEF	2	MED_E	0	CEF_C_2	Strain	0.363950465	0.014718516	C	0.371629663	0.352241019	0.371629663	0.94782805	-0.077302739
S. pneumoniae	CEF	3	MED_E	0	CEF_C_3	Strain	0.363950465	0.014718516	C	0.372680951	0.380472961	0.372680951	1.02090799	0.029852848
M. catarrhalis	CEF	1	MED_F	0	CEF_C_1	Strain	0.389353429	0.009660225	C	0.372158994	0.397892575	0.372158994	1.06914674	0.096459876
M. catarrhalis	CEF	2	MED_F	0	CEF_C_2	Strain	0.389353429	0.009660225	C	0.371629663	0.391299335	0.371629663	1.052928154	0.074406998
M. catarrhalis	CEF	3	MED_F	0	CEF_C_3	Strain	0.389353429	0.009660225	C	0.372680951	0.378868375	0.372680951	1.016602471	0.023755642
B. cepacia	CEF	1	MED_G	0	CEF_A_1	Strain	0.333108723	0.002588908	A	0.374810008	0.335933633	0.374810008	0.896277115	-0.157983234
B. cepacia	CEF	2	MED_G	0	CEF_A_2	Strain	0.333108723	0.002588908	A	0.360247723	0.332543238	0.360247723	0.923096018	-0.115447374
B. cepacia	CEF	3	MED_G	0	CEF_A_3	Strain	0.333108723	0.002588908	A	0.355496071	0.330849298	0.355496071	0.930669352	-0.103659396
A. xylosoxidans	CEF	1	MED_H	0	CEF_A_1	Strain	0.253949716	0.001334303	A	0.374810008	0.255364362	0.374810008	0.681316816	-0.553602279
A. xylosoxidans	CEF	2	MED_H	0	CEF_A_2	Strain	0.253949716	0.001334303	A	0.360247723	0.252713766	0.360247723	0.701499969	-0.511485055
A. xylosoxidans	CEF	3	MED_H	0	CEF_A_3	Strain	0.253949716	0.001334303	A	0.355496071	0.25377102	0.355496071	0.713850419	-0.486306292
R. mannitolilytica	CEF	1	MED_I	0	CEF_A_1	Strain	0.338973381	0.004126516	A	0.374810008	0.340730984	0.374810008	0.909076536	-0.137526333
R. mannitolilytica	CEF	2	MED_I	0	CEF_A_2	Strain	0.338973381	0.004126516	A	0.360247723	0.334259053	0.360247723	0.927858892	-0.108022677
R. mannitolilytica	CEF	3	MED_I	0	CEF_A_3	Strain	0.338973381	0.004126516	A	0.355496071	0.341930105	0.355496071	0.961839335	-0.056132168
M. abcessus	CEF	1	MED_J	0	CEF_A_1	Strain	0.321100526	0.004396649	A	0.374810008	0.323321261	0.374810008	0.862627074	-0.213191099
M. abcessus	CEF	2	MED_J	0	CEF_A_2	Strain	0.321100526	0.004396649	A	0.360247723	0.323943862	0.360247723	0.899225289	-0.153245486
M. abcessus	CEF	3	MED_J	0	CEF_A_3	Strain	0.321100526	0.004396649	A	0.355496071	0.316036455	0.355496071	0.889001259	-0.169742632
S. maltophilia	CEF	1	MED_K	0	CEF_A_1	Strain	0.352013676	0.002624879	A	0.374810008	0.352223533	0.374810008	0.939738868	-0.089668174
S. maltophilia	CEF	2	MED_K	0	CEF_A_2	Strain	0.352013676	0.002624879	A	0.360247723	0.349290168	0.360247723	0.96958328	-0.044563275
S. maltophilia	CEF	3	MED_K	0	CEF_A_3	Strain	0.352013676	0.002624879	A	0.355496071	0.354527328	0.355496071	0.997274954	-0.003936777
S. aureus	CEF	1	MED_L	0	CEF_A_1	Strain	0.349764161	0.003098535	A	0.374810008	0.349299759	0.374810008	0.931938186	-0.101693828
S. aureus	CEF	2	MED_L	0	CEF_A_2	Strain	0.349764161	0.003098535	A	0.360247723	0.346924039	0.360247723	0.963015217	-0.0543695
S. aureus	CEF	3	MED_L	0	CEF_A_3	Strain	0.349764161	0.003098535	A	0.355496071	0.353068684	0.355496071	0.993171832	-0.00988475
A. baumannii	CEF	1	MED_N	0	CEF_A_1	Strain	0.285959687	0.009048397	A	0.374810008	0.281258844	0.374810008	0.75040377	-0.414261018
A. baumannii	CEF	2	MED_N	0	CEF_A_2	Strain	0.285959687	0.009048397	A	0.360247723	0.280229266	0.360247723	0.777879353	-0.36238168
A. baumannii	CEF	3	MED_N	0	CEF_A_3	Strain	0.285959687	0.009048397	A	0.355496071	0.296390953	0.355496071	0.83373904	-0.262332203
H. influenzae	CEF	1	MED_P	0	CEF_C_1	Strain	0.448875345	0.021736968	C	0.372158994	0.473974965	0.372158994	1.273581919	0.348891759
H. influenzae	CEF	2	MED_P	0	CEF_C_2	Strain	0.448875345	0.021736968	C	0.371629663	0.436274993	0.371629663	1.17395094	0.231372119
H. influenzae	CEF	3	MED_P	0	CEF_C_3	Strain	0.448875345	0.021736968	C	0.372680951	0.436376076	0.372680951	1.1709106	0.227630929
A. fumigatus	CEF	1	MED_Q	0	CEF_S_1	Strain	0.386279777	0.01368559	S	0.320683197	0.379202514	0.320683197	1.182483268	0.241819769
A. fumigatus	CEF	2	MED_Q	0	CEF_S_2	Strain	0.386279777	0.01368559	S	0.320650094	0.377582003	0.320650094	1.177551513	0.235790174
A. fumigatus	CEF	3	MED_Q	0	CEF_S_3	Strain	0.386279777	0.01368559	S	0.333520656	0.402054814	0.333520656	1.205486999	0.269616092
C. albicans	CEF	1	MED_R	0	CEF_S_1	Strain	0.343201623	0.017833713	S	0.320683197	0.363648418	0.320683197	1.133980272	0.181395541
C. albicans	CEF	2	MED_R	0	CEF_S_2	Strain	0.343201623	0.017833713	S	0.320650094	0.335096648	0.320650094	1.045053955	0.063577429
C. albicans	CEF	3	MED_R	0	CEF_S_3	Strain	0.343201623	0.017833713	S	0.333520656	0.330859802	0.333520656	0.992021921	-0.011556094
MH broth + glucose	CEF	1	MED_S	0	CEF_S_1	Control	0.324951315	0.007421285	S	0.320683197	0.320683197	0.320683197	1	0
MH broth + glucose	CEF	2	MED_S	0	CEF_S_2	Control	0.324951315	0.007421285	S	0.320650094	0.320650094	0.320650094	1	0
MH broth + glucose	CEF	3	MED_S	0	CEF_S_3	Control	0.324951315	0.007421285	S	0.333520656	0.333520656	0.333520656	1	0
M. avium	CEF	1	MED_T	0	CEF_U_1	Strain	0.406384195	0.006617517	U	0.369469447	0.413669998	0.369469447	1.119632493	0.163025261
M. avium	CEF	2	MED_T	0	CEF_U_2	Strain	0.406384195	0.006617517	U	0.364922983	0.404736118	0.364922983	1.109100104	0.149389585
M. avium	CEF	3	MED_T	0	CEF_U_3	Strain	0.406384195	0.006617517	U	0.369033301	0.400746468	0.369033301	1.085935785	0.118938795
MH broth + ADC	CEF	1	MED_U	0	CEF_U_1	Control	0.367808577	0.002508495	U	0.369469447	0.369469447	0.369469447	1	0
MH broth + ADC	CEF	2	MED_U	0	CEF_U_2	Control	0.367808577	0.002508495	U	0.364922983	0.364922983	0.364922983	1	0
MH broth + ADC	CEF	3	MED_U	0	CEF_U_3	Control	0.367808577	0.002508495	U	0.369033301	0.369033301	0.369033301	1	0
MH broth	CIP	1	MED_A	0	CIP_A_1	Control	0.337486823	0.006267815	A	0.332955723	0.332955723	0.332955723	1	0
MH broth	CIP	2	MED_A	0	CIP_A_2	Control	0.337486823	0.006267815	A	0.344639842	0.344639842	0.344639842	1	0
MH broth	CIP	3	MED_A	0	CIP_A_3	Control	0.337486823	0.006267815	A	0.334864905	0.334864905	0.334864905	1	0
MH broth + LHB + NAD	CIP	1	MED_C	0	CIP_C_1	Control	0.399334989	0.012005067	C	0.405641514	0.405641514	0.405641514	1	0
MH broth + LHB + NAD	CIP	2	MED_C	0	CIP_C_2	Control	0.399334989	0.012005067	C	0.406872491	0.406872491	0.406872491	1	0
MH broth + LHB + NAD	CIP	3	MED_C	0	CIP_C_3	Control	0.399334989	0.012005067	C	0.385490963	0.385490963	0.385490963	1	0
S. pneumoniae	CIP	1	MED_E	0	CIP_C_1	Strain	0.417371988	0.014486467	C	0.405641514	0.419102099	0.405641514	1.03318345	0.04709644
S. pneumoniae	CIP	2	MED_E	0	CIP_C_2	Strain	0.417371988	0.014486467	C	0.406872491	0.402098159	0.406872491	0.988265778	-0.017029011
S. pneumoniae	CIP	3	MED_E	0	CIP_C_3	Strain	0.417371988	0.014486467	C	0.385490963	0.430915706	0.385490963	1.117836078	0.160708643
M. catarrhalis	CIP	1	MED_F	0	CIP_C_1	Strain	0.411817826	0.00308131	C	0.405641514	0.408723853	0.405641514	1.007598676	0.010921131
M. catarrhalis	CIP	2	MED_F	0	CIP_C_2	Strain	0.411817826	0.00308131	C	0.406872491	0.411843311	0.406872491	1.012217145	0.017518816
M. catarrhalis	CIP	3	MED_F	0	CIP_C_3	Strain	0.411817826	0.00308131	C	0.385490963	0.414886315	0.385490963	1.076254323	0.106019032
B. cepacia	CIP	1	MED_G	0	CIP_A_1	Strain	0.33120127	0.006751063	A	0.332955723	0.324632149	0.332955723	0.97500096	-0.036524455
B. cepacia	CIP	2	MED_G	0	CIP_A_2	Strain	0.33120127	0.006751063	A	0.344639842	0.338120641	0.344639842	0.981084017	-0.027551406
B. cepacia	CIP	3	MED_G	0	CIP_A_3	Strain	0.33120127	0.006751063	A	0.334864905	0.330851021	0.334864905	0.988013423	-0.017397452
A. xylosoxidans	CIP	1	MED_H	0	CIP_A_1	Strain	0.309341598	0.006824618	A	0.332955723	0.311551775	0.332955723	0.935715332	-0.095858402
A. xylosoxidans	CIP	2	MED_H	0	CIP_A_2	Strain	0.309341598	0.006824618	A	0.344639842	0.314787217	0.344639842	0.913380225	-0.130712539
A. xylosoxidans	CIP	3	MED_H	0	CIP_A_3	Strain	0.309341598	0.006824618	A	0.334864905	0.301685803	0.334864905	0.90091795	-0.150532374
R. mannitolilytica	CIP	1	MED_I	0	CIP_A_1	Strain	0.345004356	0.011075198	A	0.332955723	0.332727971	0.332955723	0.999315969	-0.000987185
R. mannitolilytica	CIP	2	MED_I	0	CIP_A_2	Strain	0.345004356	0.011075198	A	0.344639842	0.354245416	0.344639842	1.027871339	0.039659691
R. mannitolilytica	CIP	3	MED_I	0	CIP_A_3	Strain	0.345004356	0.011075198	A	0.334864905	0.348039681	0.334864905	1.039343557	0.055672619
M. abcessus	CIP	1	MED_J	0	CIP_A_1	Strain	0.333219348	0.015508432	A	0.332955723	0.342107872	0.332955723	1.027487586	0.039120963
M. abcessus	CIP	2	MED_J	0	CIP_A_2	Strain	0.333219348	0.015508432	A	0.344639842	0.342238261	0.344639842	0.99303162	-0.010088438
M. abcessus	CIP	3	MED_J	0	CIP_A_3	Strain	0.333219348	0.015508432	A	0.334864905	0.315311912	0.334864905	0.94160931	-0.086799509
S. maltophilia	CIP	1	MED_K	0	CIP_A_1	Strain	0.378128919	0.007245024	A	0.332955723	0.369951217	0.332955723	1.111112355	0.152004709
S. maltophilia	CIP	2	MED_K	0	CIP_A_2	Strain	0.378128919	0.007245024	A	0.344639842	0.383745603	0.344639842	1.113468485	0.155060725
S. maltophilia	CIP	3	MED_K	0	CIP_A_3	Strain	0.378128919	0.007245024	A	0.334864905	0.380689936	0.334864905	1.136846326	0.18503725
S. aureus	CIP	1	MED_L	0	CIP_A_1	Strain	0.345796892	0.011081796	A	0.332955723	0.349482609	0.332955723	1.049636891	0.069890331
S. aureus	CIP	2	MED_L	0	CIP_A_2	Strain	0.345796892	0.011081796	A	0.344639842	0.354566187	0.344639842	1.02880208	0.040965465
S. aureus	CIP	3	MED_L	0	CIP_A_3	Strain	0.345796892	0.011081796	A	0.334864905	0.333341879	0.334864905	0.99545182	-0.006576604
A. baumannii	CIP	1	MED_N	0	CIP_A_1	Strain	0.307965483	0.016051236	A	0.332955723	0.290443423	0.332955723	0.872318459	-0.197073176
A. baumannii	CIP	2	MED_N	0	CIP_A_2	Strain	0.307965483	0.016051236	A	0.344639842	0.311494379	0.344639842	0.903825794	-0.145883364
A. baumannii	CIP	3	MED_N	0	CIP_A_3	Strain	0.307965483	0.016051236	A	0.334864905	0.321958648	0.334864905	0.961458319	-0.05670378
H. influenzae	CIP	1	MED_P	0	CIP_C_1	Strain	0.466857036	0.020148513	C	0.405641514	0.483981647	0.405641514	1.193126518	0.254747033
H. influenzae	CIP	2	MED_P	0	CIP_C_2	Strain	0.466857036	0.020148513	C	0.406872491	0.471933767	0.406872491	1.159905813	0.214007659
H. influenzae	CIP	3	MED_P	0	CIP_C_3	Strain	0.466857036	0.020148513	C	0.385490963	0.444655693	0.385490963	1.153478905	0.20599162
A. fumigatus	CIP	1	MED_Q	0	CIP_S_1	Strain	0.383101984	0.014737302	S	0.341864232	0.378513035	0.341864232	1.1072028	0.146919496
A. fumigatus	CIP	2	MED_Q	0	CIP_S_2	Strain	0.383101984	0.014737302	S	0.362494748	0.399587801	0.362494748	1.102327147	0.140552449
A. fumigatus	CIP	3	MED_Q	0	CIP_S_3	Strain	0.383101984	0.014737302	S	0.332807285	0.371205115	0.332807285	1.115375571	0.157529578
C. albicans	CIP	1	MED_R	0	CIP_S_1	Strain	0.370917955	0.012150157	S	0.341864232	0.362377739	0.341864232	1.060004835	0.084070846
C. albicans	CIP	2	MED_R	0	CIP_S_2	Strain	0.370917955	0.012150157	S	0.362494748	0.384827817	0.362494748	1.06160936	0.086252996
C. albicans	CIP	3	MED_R	0	CIP_S_3	Strain	0.370917955	0.012150157	S	0.332807285	0.36554831	0.332807285	1.098378331	0.135375069
MH broth + glucose	CIP	1	MED_S	0	CIP_S_1	Control	0.345722088	0.01521508	S	0.341864232	0.341864232	0.341864232	1	0
MH broth + glucose	CIP	2	MED_S	0	CIP_S_2	Control	0.345722088	0.01521508	S	0.362494748	0.362494748	0.362494748	1	0
MH broth + glucose	CIP	3	MED_S	0	CIP_S_3	Control	0.345722088	0.01521508	S	0.332807285	0.332807285	0.332807285	1	0
M. avium	CIP	1	MED_T	0	CIP_U_1	Strain	0.406032883	0.002128461	U	0.43760882	0.406671431	0.43760882	0.929303551	-0.105778174
M. avium	CIP	2	MED_T	0	CIP_U_2	Strain	0.406032883	0.002128461	U	0.462425604	0.407768977	0.462425604	0.881804497	-0.18146926
M. avium	CIP	3	MED_T	0	CIP_U_3	Strain	0.406032883	0.002128461	U	0.439559511	0.40365824	0.439559511	0.918324436	-0.12292416
MH broth + ADC	CIP	1	MED_U	0	CIP_U_1	Control	0.446531312	0.013799373	U	0.43760882	0.43760882	0.43760882	1	0
MH broth + ADC	CIP	2	MED_U	0	CIP_U_2	Control	0.446531312	0.013799373	U	0.462425604	0.462425604	0.462425604	1	0
MH broth + ADC	CIP	3	MED_U	0	CIP_U_3	Control	0.446531312	0.013799373	U	0.439559511	0.439559511	0.439559511	1	0
MH broth	COL	1	MED_A	0	COL_A_1	Control	0.360417563	0.0078633	A	0.365095623	0.365095623	0.365095623	1	0
MH broth	COL	2	MED_A	0	COL_A_2	Control	0.360417563	0.0078633	A	0.364817844	0.364817844	0.364817844	1	0
MH broth	COL	3	MED_A	0	COL_A_3	Control	0.360417563	0.0078633	A	0.351339223	0.351339223	0.351339223	1	0
MH broth + LHB + NAD	COL	1	MED_C	0	COL_C_1	Control	0.368628956	0.010153338	C	0.359137974	0.359137974	0.359137974	1	0
MH broth + LHB + NAD	COL	2	MED_C	0	COL_C_2	Control	0.368628956	0.010153338	C	0.367413639	0.367413639	0.367413639	1	0
MH broth + LHB + NAD	COL	3	MED_C	0	COL_C_3	Control	0.368628956	0.010153338	C	0.379335254	0.379335254	0.379335254	1	0
S. pneumoniae	COL	1	MED_E	0	COL_C_1	Strain	0.37848145	0.029814864	C	0.359137974	0.394268148	0.359137974	1.097818044	0.134638957
S. pneumoniae	COL	2	MED_E	0	COL_C_2	Strain	0.37848145	0.029814864	C	0.367413639	0.397083595	0.367413639	1.08075355	0.112037575
S. pneumoniae	COL	3	MED_E	0	COL_C_3	Strain	0.37848145	0.029814864	C	0.379335254	0.344092605	0.379335254	0.907093664	-0.140676568
M. catarrhalis	COL	1	MED_F	0	COL_C_1	Strain	0.392286816	0.008769561	C	0.359137974	0.400455872	0.359137974	1.115047422	0.157105068
M. catarrhalis	COL	2	MED_F	0	COL_C_2	Strain	0.392286816	0.008769561	C	0.367413639	0.393384476	0.367413639	1.070685555	0.098534843
M. catarrhalis	COL	3	MED_F	0	COL_C_3	Strain	0.392286816	0.008769561	C	0.379335254	0.383020099	0.379335254	1.009713953	0.013946642
B. cepacia	COL	1	MED_G	0	COL_A_1	Strain	0.319560718	0.001786389	A	0.365095623	0.320658965	0.365095623	0.878287618	-0.18723463
B. cepacia	COL	2	MED_G	0	COL_A_2	Strain	0.319560718	0.001786389	A	0.364817844	0.320523738	0.364817844	0.878585691	-0.186745092
B. cepacia	COL	3	MED_G	0	COL_A_3	Strain	0.319560718	0.001786389	A	0.351339223	0.317499453	0.351339223	0.903683484	-0.14611054
A. xylosoxidans	COL	1	MED_H	0	COL_A_1	Strain	0.266328418	0.005371797	A	0.365095623	0.270528622	0.365095623	0.740980184	-0.432493134
A. xylosoxidans	COL	2	MED_H	0	COL_A_2	Strain	0.266328418	0.005371797	A	0.364817844	0.268181153	0.364817844	0.735109748	-0.443968442
A. xylosoxidans	COL	3	MED_H	0	COL_A_3	Strain	0.266328418	0.005371797	A	0.351339223	0.26027548	0.351339223	0.74080963	-0.432825241
R. mannitolilytica	COL	1	MED_I	0	COL_A_1	Strain	0.34384436	0.002361347	A	0.365095623	0.341273011	0.365095623	0.934749665	-0.097348046
R. mannitolilytica	COL	2	MED_I	0	COL_A_2	Strain	0.34384436	0.002361347	A	0.364817844	0.34434449	0.364817844	0.943880611	-0.083323707
R. mannitolilytica	COL	3	MED_I	0	COL_A_3	Strain	0.34384436	0.002361347	A	0.351339223	0.345915581	0.351339223	0.984562948	-0.022444648
M. abcessus	COL	1	MED_J	0	COL_A_1	Strain	0.32395147	0.007857466	A	0.365095623	0.329609412	0.365095623	0.902802968	-0.147516934
M. abcessus	COL	2	MED_J	0	COL_A_2	Strain	0.32395147	0.007857466	A	0.364817844	0.327265019	0.364817844	0.897064177	-0.156716894
M. abcessus	COL	3	MED_J	0	COL_A_3	Strain	0.32395147	0.007857466	A	0.351339223	0.314979979	0.351339223	0.896512428	-0.157604512
S. maltophilia	COL	1	MED_K	0	COL_A_1	Strain	0.35160443	0.006360057	A	0.365095623	0.344270028	0.365095623	0.94295852	-0.084733786
S. maltophilia	COL	2	MED_K	0	COL_A_2	Strain	0.35160443	0.006360057	A	0.364817844	0.354947225	0.364817844	0.972943706	-0.039571761
S. maltophilia	COL	3	MED_K	0	COL_A_3	Strain	0.35160443	0.006360057	A	0.351339223	0.355596036	0.351339223	1.012115964	0.017374598
S. aureus	COL	1	MED_L	0	COL_A_1	Strain	0.326595124	0.006617442	A	0.365095623	0.329958213	0.365095623	0.903758337	-0.145991045
S. aureus	COL	2	MED_L	0	COL_A_2	Strain	0.326595124	0.006617442	A	0.364817844	0.330855612	0.364817844	0.90690633	-0.140974545
S. aureus	COL	3	MED_L	0	COL_A_3	Strain	0.326595124	0.006617442	A	0.351339223	0.318971546	0.351339223	0.907873432	-0.139436911
A. baumannii	COL	1	MED_N	0	COL_A_1	Strain	0.321598903	0.008238728	A	0.365095623	0.313680639	0.365095623	0.859173924	-0.218977888
A. baumannii	COL	2	MED_N	0	COL_A_2	Strain	0.321598903	0.008238728	A	0.364817844	0.320991585	0.364817844	0.879868104	-0.184640821
A. baumannii	COL	3	MED_N	0	COL_A_3	Strain	0.321598903	0.008238728	A	0.351339223	0.330124485	0.351339223	0.939617507	-0.0898545
H. influenzae	COL	1	MED_P	0	COL_C_1	Strain	0.458032151	0.003326171	C	0.359137974	0.454198412	0.359137974	1.264690579	0.338784456
H. influenzae	COL	2	MED_P	0	COL_C_2	Strain	0.458032151	0.003326171	C	0.367413639	0.460149643	0.367413639	1.252402179	0.324697924
H. influenzae	COL	3	MED_P	0	COL_C_3	Strain	0.458032151	0.003326171	C	0.379335254	0.459748397	0.379335254	1.211984364	0.277371087
A. fumigatus	COL	1	MED_Q	0	COL_S_1	Strain	0.355196697	0.008339295	S	0.346356651	0.361298302	0.346356651	1.043139493	0.060932094
A. fumigatus	COL	2	MED_Q	0	COL_S_2	Strain	0.355196697	0.008339295	S	0.346430854	0.35859738	0.346430854	1.035119639	0.049797524
A. fumigatus	COL	3	MED_Q	0	COL_S_3	Strain	0.355196697	0.008339295	S	0.322631352	0.34569441	0.322631352	1.071484244	0.099610635
C. albicans	COL	1	MED_R	0	COL_S_1	Strain	0.320634619	0.009317869	S	0.346356651	0.311765777	0.346356651	0.900129321	-0.151795808
C. albicans	COL	2	MED_R	0	COL_S_2	Strain	0.320634619	0.009317869	S	0.346430854	0.319793585	0.346430854	0.923109423	-0.115426424
C. albicans	COL	3	MED_R	0	COL_S_3	Strain	0.320634619	0.009317869	S	0.322631352	0.330344494	0.322631352	1.023906984	0.034084661
MH broth + glucose	COL	1	MED_S	0	COL_S_1	Control	0.338472952	0.013719279	S	0.346356651	0.346356651	0.346356651	1	0
MH broth + glucose	COL	2	MED_S	0	COL_S_2	Control	0.338472952	0.013719279	S	0.346430854	0.346430854	0.346430854	1	0
MH broth + glucose	COL	3	MED_S	0	COL_S_3	Control	0.338472952	0.013719279	S	0.322631352	0.322631352	0.322631352	1	0
M. avium	COL	1	MED_T	0	COL_U_1	Strain	0.451908879	0.002265451	U	0.408721715	0.449544965	0.408721715	1.099880307	0.137346533
M. avium	COL	2	MED_T	0	COL_U_2	Strain	0.451908879	0.002265451	U	0.404028295	0.452120681	0.404028295	1.119032222	0.162251579
M. avium	COL	3	MED_T	0	COL_U_3	Strain	0.451908879	0.002265451	U	0.390179711	0.454060991	0.390179711	1.163722712	0.218747339
MH broth + ADC	COL	1	MED_U	0	COL_U_1	Control	0.400976574	0.009640344	U	0.408721715	0.408721715	0.408721715	1	0
MH broth + ADC	COL	2	MED_U	0	COL_U_2	Control	0.400976574	0.009640344	U	0.404028295	0.404028295	0.404028295	1	0
MH broth + ADC	COL	3	MED_U	0	COL_U_3	Control	0.400976574	0.009640344	U	0.390179711	0.390179711	0.390179711	1	0
MH broth	FOS	1	MED_A	0	FOS_A_1	Control	0.3704051	0.02990188	A	0.389285057	0.389285057	0.389285057	1	0
MH broth	FOS	2	MED_A	0	FOS_A_2	Control	0.3704051	0.02990188	A	0.386000754	0.386000754	0.386000754	1	0
MH broth	FOS	3	MED_A	0	FOS_A_3	Control	0.3704051	0.02990188	A	0.33592949	0.33592949	0.33592949	1	0
MH broth + LHB + NAD	FOS	1	MED_C	0	FOS_C_1	Control	0.369145179	0.008170419	C	0.376692971	0.376692971	0.376692971	1	0
MH broth + LHB + NAD	FOS	2	MED_C	0	FOS_C_2	Control	0.369145179	0.008170419	C	0.37027321	0.37027321	0.37027321	1	0
MH broth + LHB + NAD	FOS	3	MED_C	0	FOS_C_3	Control	0.369145179	0.008170419	C	0.360469357	0.360469357	0.360469357	1	0
S. pneumoniae	FOS	1	MED_E	0	FOS_C_1	Strain	0.361160879	0.016592344	C	0.376692971	0.343865523	0.376692971	0.912853571	-0.131544636
S. pneumoniae	FOS	2	MED_E	0	FOS_C_2	Strain	0.361160879	0.016592344	C	0.37027321	0.376947105	0.37027321	1.018024245	0.025771921
S. pneumoniae	FOS	3	MED_E	0	FOS_C_3	Strain	0.361160879	0.016592344	C	0.360469357	0.362670008	0.360469357	1.006104958	0.008780816
M. catarrhalis	FOS	1	MED_F	0	FOS_C_1	Strain	0.397618656	0.019455367	C	0.376692971	0.416602671	0.376692971	1.105947558	0.145282977
M. catarrhalis	FOS	2	MED_F	0	FOS_C_2	Strain	0.397618656	0.019455367	C	0.37027321	0.398529373	0.37027321	1.076311657	0.106095886
M. catarrhalis	FOS	3	MED_F	0	FOS_C_3	Strain	0.397618656	0.019455367	C	0.360469357	0.377723923	0.360469357	1.047866942	0.067455535
B. cepacia	FOS	1	MED_G	0	FOS_A_1	Strain	0.328598074	0.02717998	A	0.389285057	0.342540465	0.389285057	0.879921947	-0.184552539
B. cepacia	FOS	2	MED_G	0	FOS_A_2	Strain	0.328598074	0.02717998	A	0.386000754	0.34597762	0.386000754	0.896313325	-0.157924951
B. cepacia	FOS	3	MED_G	0	FOS_A_3	Strain	0.328598074	0.02717998	A	0.33592949	0.297276137	0.33592949	0.884936111	-0.176354793
A. xylosoxidans	FOS	1	MED_H	0	FOS_A_1	Strain	0.261707416	0.015423815	A	0.389285057	0.243907356	0.389285057	0.626552066	-0.674493694
A. xylosoxidans	FOS	2	MED_H	0	FOS_A_2	Strain	0.261707416	0.015423815	A	0.386000754	0.271119795	0.386000754	0.702381516	-0.509673216
A. xylosoxidans	FOS	3	MED_H	0	FOS_A_3	Strain	0.261707416	0.015423815	A	0.33592949	0.270095095	0.33592949	0.804023175	-0.314691009
R. mannitolilytica	FOS	1	MED_I	0	FOS_A_1	Strain	0.347756868	0.029090404	A	0.389285057	0.361540875	0.389285057	0.928730423	-0.106668201
R. mannitolilytica	FOS	2	MED_I	0	FOS_A_2	Strain	0.347756868	0.029090404	A	0.386000754	0.367393198	0.386000754	0.95179399	-0.07127875
R. mannitolilytica	FOS	3	MED_I	0	FOS_A_3	Strain	0.347756868	0.029090404	A	0.33592949	0.314336531	0.33592949	0.935721752	-0.095848504
M. abcessus	FOS	1	MED_J	0	FOS_A_1	Strain	0.31930755	0.020452508	A	0.389285057	0.29696188	0.389285057	0.762839145	-0.390549217
M. abcessus	FOS	2	MED_J	0	FOS_A_2	Strain	0.31930755	0.020452508	A	0.386000754	0.337099172	0.386000754	0.873312209	-0.195430585
M. abcessus	FOS	3	MED_J	0	FOS_A_3	Strain	0.31930755	0.020452508	A	0.33592949	0.3238616	0.33592949	0.964076121	-0.052781032
S. maltophilia	FOS	1	MED_K	0	FOS_A_1	Strain	0.355682356	0.017186907	A	0.389285057	0.362611881	0.389285057	0.931481634	-0.102400771
S. maltophilia	FOS	2	MED_K	0	FOS_A_2	Strain	0.355682356	0.017186907	A	0.386000754	0.36832275	0.386000754	0.954202151	-0.067633157
S. maltophilia	FOS	3	MED_K	0	FOS_A_3	Strain	0.355682356	0.017186907	A	0.33592949	0.336112438	0.33592949	1.000544603	0.000785482
S. aureus	FOS	1	MED_L	0	FOS_A_1	Strain	0.329974308	0.025591466	A	0.389285057	0.301591946	0.389285057	0.774732914	-0.368229062
S. aureus	FOS	2	MED_L	0	FOS_A_2	Strain	0.329974308	0.025591466	A	0.386000754	0.351289692	0.386000754	0.910075143	-0.135942424
S. aureus	FOS	3	MED_L	0	FOS_A_3	Strain	0.329974308	0.025591466	A	0.33592949	0.337041287	0.33592949	1.003309614	0.00476688
A. baumannii	FOS	1	MED_N	0	FOS_A_1	Strain	0.305135186	0.012080941	A	0.389285057	0.316604874	0.389285057	0.813298298	-0.298143501
A. baumannii	FOS	2	MED_N	0	FOS_A_2	Strain	0.305135186	0.012080941	A	0.386000754	0.306276666	0.386000754	0.793461314	-0.333768209
A. baumannii	FOS	3	MED_N	0	FOS_A_3	Strain	0.305135186	0.012080941	A	0.33592949	0.292524018	0.33592949	0.870789932	-0.199603368
H. influenzae	FOS	1	MED_P	0	FOS_C_1	Strain	0.49607816	0.013686576	C	0.376692971	0.511463526	0.376692971	1.357772949	0.441242248
H. influenzae	FOS	2	MED_P	0	FOS_C_2	Strain	0.49607816	0.013686576	C	0.37027321	0.48525654	0.37027321	1.310536453	0.390157483
H. influenzae	FOS	3	MED_P	0	FOS_C_3	Strain	0.49607816	0.013686576	C	0.360469357	0.491514414	0.360469357	1.363540074	0.447357101
A. fumigatus	FOS	1	MED_Q	0	FOS_S_1	Strain	0.370014561	0.002897173	S	0.335545501	0.370643228	0.335545501	1.104599008	0.143522737
A. fumigatus	FOS	2	MED_Q	0	FOS_S_2	Strain	0.370014561	0.002897173	S	0.32908194	0.366854671	0.32908194	1.114782145	0.1567618
A. fumigatus	FOS	3	MED_Q	0	FOS_S_3	Strain	0.370014561	0.002897173	S	0.334354616	0.372545785	0.334354616	1.114223542	0.156038704
C. albicans	FOS	1	MED_R	0	FOS_S_1	Strain	0.36070851	0.007016646	S	0.335545501	0.368294298	0.335545501	1.097598676	0.134350647
C. albicans	FOS	2	MED_R	0	FOS_S_2	Strain	0.36070851	0.007016646	S	0.32908194	0.354450826	0.32908194	1.077089876	0.107138638
C. albicans	FOS	3	MED_R	0	FOS_S_3	Strain	0.36070851	0.007016646	S	0.334354616	0.359380405	0.334354616	1.074848041	0.104132711
MH broth + glucose	FOS	1	MED_S	0	FOS_S_1	Control	0.332994019	0.003439887	S	0.335545501	0.335545501	0.335545501	1	0
MH broth + glucose	FOS	2	MED_S	0	FOS_S_2	Control	0.332994019	0.003439887	S	0.32908194	0.32908194	0.32908194	1	0
MH broth + glucose	FOS	3	MED_S	0	FOS_S_3	Control	0.332994019	0.003439887	S	0.334354616	0.334354616	0.334354616	1	0
M. avium	FOS	1	MED_T	0	FOS_U_1	Strain	0.431356113	0.002075995	U	0.397477127	0.432126816	0.397477127	1.087174046	0.120582921
M. avium	FOS	2	MED_T	0	FOS_U_2	Strain	0.431356113	0.002075995	U	0.399077408	0.429004988	0.399077408	1.074991918	0.104325814
M. avium	FOS	3	MED_T	0	FOS_U_3	Strain	0.431356113	0.002075995	U	0.399871618	0.432936536	0.399871618	1.082688834	0.114618671
MH broth + ADC	FOS	1	MED_U	0	FOS_U_1	Control	0.398808717	0.001219649	U	0.397477127	0.397477127	0.397477127	1	0
MH broth + ADC	FOS	2	MED_U	0	FOS_U_2	Control	0.398808717	0.001219649	U	0.399077408	0.399077408	0.399077408	1	0
MH broth + ADC	FOS	3	MED_U	0	FOS_U_3	Control	0.398808717	0.001219649	U	0.399871618	0.399871618	0.399871618	1	0
MH broth	MER	1	MED_A	0	MER_A_1	Control	0.351151113	0.013641691	A	0.366448678	0.366448678	0.366448678	1	0
MH broth	MER	2	MED_A	0	MER_A_2	Control	0.351151113	0.013641691	A	0.346755658	0.346755658	0.346755658	1	0
MH broth	MER	3	MED_A	0	MER_A_3	Control	0.351151113	0.013641691	A	0.340249005	0.340249005	0.340249005	1	0
MH broth + LHB + NAD	MER	1	MED_C	0	MER_C_1	Control	0.421920664	0.013133316	C	0.432353295	0.432353295	0.432353295	1	0
MH broth + LHB + NAD	MER	2	MED_C	0	MER_C_2	Control	0.421920664	0.013133316	C	0.407172604	0.407172604	0.407172604	1	0
MH broth + LHB + NAD	MER	3	MED_C	0	MER_C_3	Control	0.421920664	0.013133316	C	0.426236093	0.426236093	0.426236093	1	0
S. pneumoniae	MER	1	MED_E	0	MER_C_1	Strain	0.384777032	0.020668547	C	0.432353295	0.361814853	0.432353295	0.836849995	-0.256959052
S. pneumoniae	MER	2	MED_E	0	MER_C_2	Strain	0.384777032	0.020668547	C	0.407172604	0.390624068	0.407172604	0.959357441	-0.059859655
S. pneumoniae	MER	3	MED_E	0	MER_C_3	Strain	0.384777032	0.020668547	C	0.426236093	0.401892177	0.426236093	0.942886309	-0.08484427
M. catarrhalis	MER	1	MED_F	0	MER_C_1	Strain	0.399075501	0.008040795	C	0.432353295	0.400865574	0.432353295	0.927171317	-0.109092159
M. catarrhalis	MER	2	MED_F	0	MER_C_2	Strain	0.399075501	0.008040795	C	0.407172604	0.406070402	0.407172604	0.997293033	-0.003910623
M. catarrhalis	MER	3	MED_F	0	MER_C_3	Strain	0.399075501	0.008040795	C	0.426236093	0.390290527	0.426236093	0.915667474	-0.127104319
B. cepacia	MER	1	MED_G	0	MER_A_1	Strain	0.323973051	0.004663443	A	0.366448678	0.328749698	0.366448678	0.897123439	-0.156621589
B. cepacia	MER	2	MED_G	0	MER_A_2	Strain	0.323973051	0.004663443	A	0.346755658	0.323737732	0.346755658	0.933619179	-0.099093897
B. cepacia	MER	3	MED_G	0	MER_A_3	Strain	0.323973051	0.004663443	A	0.340249005	0.319431723	0.340249005	0.938817509	-0.091083347
A. xylosoxidans	MER	1	MED_H	0	MER_A_1	Strain	0.291987086	0.003396241	A	0.366448678	0.289897797	0.366448678	0.791100678	-0.338066787
A. xylosoxidans	MER	2	MED_H	0	MER_A_2	Strain	0.291987086	0.003396241	A	0.346755658	0.290157604	0.346755658	0.836778282	-0.257082687
A. xylosoxidans	MER	3	MED_H	0	MER_A_3	Strain	0.291987086	0.003396241	A	0.340249005	0.295905857	0.340249005	0.869674424	-0.201452687
R. mannitolilytica	MER	1	MED_I	0	MER_A_1	Strain	0.360986671	0.007454381	A	0.366448678	0.369592439	0.366448678	1.008578995	0.012324085
R. mannitolilytica	MER	2	MED_I	0	MER_A_2	Strain	0.360986671	0.007454381	A	0.346755658	0.356836617	0.346755658	1.029072227	0.041344243
R. mannitolilytica	MER	3	MED_I	0	MER_A_3	Strain	0.360986671	0.007454381	A	0.340249005	0.356530958	0.340249005	1.04785305	0.067436409
M. abcessus	MER	1	MED_J	0	MER_A_1	Strain	0.341090324	0.009608449	A	0.366448678	0.334987807	0.366448678	0.914146585	-0.129502572
M. abcessus	MER	2	MED_J	0	MER_A_2	Strain	0.341090324	0.009608449	A	0.346755658	0.336117135	0.346755658	0.96931983	-0.04495533
M. abcessus	MER	3	MED_J	0	MER_A_3	Strain	0.341090324	0.009608449	A	0.340249005	0.35216603	0.340249005	1.035024423	0.049664811
S. maltophilia	MER	1	MED_K	0	MER_A_1	Strain	0.373329865	0.003681274	A	0.366448678	0.377478508	0.366448678	1.030099249	0.042783347
S. maltophilia	MER	2	MED_K	0	MER_A_2	Strain	0.373329865	0.003681274	A	0.346755658	0.370453453	0.346755658	1.068341483	0.095372861
S. maltophilia	MER	3	MED_K	0	MER_A_3	Strain	0.373329865	0.003681274	A	0.340249005	0.372057632	0.340249005	1.093486321	0.128935173
S. aureus	MER	1	MED_L	0	MER_A_1	Strain	0.329626998	0.007103949	A	0.366448678	0.324335725	0.366448678	0.885078168	-0.176123218
S. aureus	MER	2	MED_L	0	MER_A_2	Strain	0.329626998	0.007103949	A	0.346755658	0.326844199	0.346755658	0.942577842	-0.085316328
S. aureus	MER	3	MED_L	0	MER_A_3	Strain	0.329626998	0.007103949	A	0.340249005	0.33770107	0.340249005	0.992511557	-0.010844193
A. baumannii	MER	1	MED_N	0	MER_A_1	Strain	0.313161296	0.009047872	A	0.366448678	0.319409011	0.366448678	0.871633685	-0.198206143
A. baumannii	MER	2	MED_N	0	MER_A_2	Strain	0.313161296	0.009047872	A	0.346755658	0.302785643	0.346755658	0.87319597	-0.195622623
A. baumannii	MER	3	MED_N	0	MER_A_3	Strain	0.313161296	0.009047872	A	0.340249005	0.317289233	0.340249005	0.932520679	-0.100792378
H. influenzae	MER	1	MED_P	0	MER_C_1	Strain	0.546270573	0.008943828	C	0.432353295	0.537061013	0.432353295	1.242180918	0.31287531
H. influenzae	MER	2	MED_P	0	MER_C_2	Strain	0.546270573	0.008943828	C	0.407172604	0.546828123	0.407172604	1.342988495	0.425446946
H. influenzae	MER	3	MED_P	0	MER_C_3	Strain	0.546270573	0.008943828	C	0.426236093	0.554922582	0.426236093	1.301913635	0.380633748
A. fumigatus	MER	1	MED_Q	0	MER_S_1	Strain	0.368582741	0.009112097	S	0.346676349	0.36007424	0.346676349	1.038646683	0.054704975
A. fumigatus	MER	2	MED_Q	0	MER_S_2	Strain	0.368582741	0.009112097	S	0.339202524	0.367476548	0.339202524	1.083354404	0.115505277
A. fumigatus	MER	3	MED_Q	0	MER_S_3	Strain	0.368582741	0.009112097	S	0.346240314	0.378197436	0.346240314	1.092297517	0.127365867
C. albicans	MER	1	MED_R	0	MER_S_1	Strain	0.349315499	0.009191506	S	0.346676349	0.359925613	0.346676349	1.038217963	0.054109354
C. albicans	MER	2	MED_R	0	MER_S_2	Strain	0.349315499	0.009191506	S	0.339202524	0.344240444	0.339202524	1.014852249	0.021269702
C. albicans	MER	3	MED_R	0	MER_S_3	Strain	0.349315499	0.009191506	S	0.346240314	0.343780442	0.346240314	0.992895476	-0.010286245
MH broth + glucose	MER	1	MED_S	0	MER_S_1	Control	0.344039729	0.004194812	S	0.346676349	0.346676349	0.346676349	1	0
MH broth + glucose	MER	2	MED_S	0	MER_S_2	Control	0.344039729	0.004194812	S	0.339202524	0.339202524	0.339202524	1	0
MH broth + glucose	MER	3	MED_S	0	MER_S_3	Control	0.344039729	0.004194812	S	0.346240314	0.346240314	0.346240314	1	0
M. avium	MER	1	MED_T	0	MER_U_1	Strain	0.439393027	0.010937472	U	0.455959436	0.450727572	0.455959436	0.988525594	-0.016649775
M. avium	MER	2	MED_T	0	MER_U_2	Strain	0.439393027	0.010937472	U	0.451413276	0.428901405	0.451413276	0.950130241	-0.073802808
M. avium	MER	3	MED_T	0	MER_U_3	Strain	0.439393027	0.010937472	U	0.457284025	0.438550103	0.457284025	0.959032196	-0.060348845
MH broth + ADC	MER	1	MED_U	0	MER_U_1	Control	0.454885579	0.003079172	U	0.455959436	0.455959436	0.455959436	1	0
MH broth + ADC	MER	2	MED_U	0	MER_U_2	Control	0.454885579	0.003079172	U	0.451413276	0.451413276	0.451413276	1	0
MH broth + ADC	MER	3	MED_U	0	MER_U_3	Control	0.454885579	0.003079172	U	0.457284025	0.457284025	0.457284025	1	0
MH broth	MIN	1	MED_A	0	MIN_A_1	Control	0.340763778	0.010025365	A	0.349072072	0.349072072	0.349072072	1	0
MH broth	MIN	2	MED_A	0	MIN_A_2	Control	0.340763778	0.010025365	A	0.343590827	0.343590827	0.343590827	1	0
MH broth	MIN	3	MED_A	0	MIN_A_3	Control	0.340763778	0.010025365	A	0.329628433	0.329628433	0.329628433	1	0
MH broth + LHB + NAD	MIN	1	MED_C	0	MIN_C_1	Control	0.388433978	0.02111986	C	0.412808182	0.412808182	0.412808182	1	0
MH broth + LHB + NAD	MIN	2	MED_C	0	MIN_C_2	Control	0.388433978	0.02111986	C	0.376933978	0.376933978	0.376933978	1	0
MH broth + LHB + NAD	MIN	3	MED_C	0	MIN_C_3	Control	0.388433978	0.02111986	C	0.375559774	0.375559774	0.375559774	1	0
S. pneumoniae	MIN	1	MED_E	0	MIN_C_1	Strain	0.3531688	0.016568816	C	0.412808182	0.371508788	0.412808182	0.899955	-0.152075229
S. pneumoniae	MIN	2	MED_E	0	MIN_C_2	Strain	0.3531688	0.016568816	C	0.376933978	0.348716784	0.376933978	0.925140221	-0.112256047
S. pneumoniae	MIN	3	MED_E	0	MIN_C_3	Strain	0.3531688	0.016568816	C	0.375559774	0.339280828	0.375559774	0.903400342	-0.146562635
M. catarrhalis	MIN	1	MED_F	0	MIN_C_1	Strain	0.381628743	0.013244026	C	0.412808182	0.395435825	0.412808182	0.957916637	-0.062027985
M. catarrhalis	MIN	2	MED_F	0	MIN_C_2	Strain	0.381628743	0.013244026	C	0.376933978	0.380419725	0.376933978	1.009247633	0.013280204
M. catarrhalis	MIN	3	MED_F	0	MIN_C_3	Strain	0.381628743	0.013244026	C	0.375559774	0.369030679	0.375559774	0.982615031	-0.025301787
B. cepacia	MIN	1	MED_G	0	MIN_A_1	Strain	0.331153472	0.009692149	A	0.349072072	0.34057731	0.349072072	0.975664732	-0.035542616
B. cepacia	MIN	2	MED_G	0	MIN_A_2	Strain	0.331153472	0.009692149	A	0.343590827	0.33166948	0.343590827	0.96530365	-0.050945261
B. cepacia	MIN	3	MED_G	0	MIN_A_3	Strain	0.331153472	0.009692149	A	0.329628433	0.321213627	0.329628433	0.974471843	-0.037307596
A. xylosoxidans	MIN	1	MED_H	0	MIN_A_1	Strain	0.259956944	0.001528212	A	0.349072072	0.258344113	0.349072072	0.740088175	-0.434230929
A. xylosoxidans	MIN	2	MED_H	0	MIN_A_2	Strain	0.259956944	0.001528212	A	0.343590827	0.26014327	0.343590827	0.75713101	-0.401385137
A. xylosoxidans	MIN	3	MED_H	0	MIN_A_3	Strain	0.259956944	0.001528212	A	0.329628433	0.26138345	0.329628433	0.792963907	-0.334672894
R. mannitolilytica	MIN	1	MED_I	0	MIN_A_1	Strain	0.326158817	0.005407386	A	0.349072072	0.331493325	0.349072072	0.949641497	-0.074545116
R. mannitolilytica	MIN	2	MED_I	0	MIN_A_2	Strain	0.326158817	0.005407386	A	0.343590827	0.326301738	0.343590827	0.949681169	-0.074484848
R. mannitolilytica	MIN	3	MED_I	0	MIN_A_3	Strain	0.326158817	0.005407386	A	0.329628433	0.320681387	0.329628433	0.972857178	-0.039700072
M. abcessus	MIN	1	MED_J	0	MIN_A_1	Strain	0.322105696	0.005901628	A	0.349072072	0.321371136	0.349072072	0.920644077	-0.11928458
M. abcessus	MIN	2	MED_J	0	MIN_A_2	Strain	0.322105696	0.005901628	A	0.343590827	0.328340219	0.343590827	0.955614041	-0.065500043
M. abcessus	MIN	3	MED_J	0	MIN_A_3	Strain	0.322105696	0.005901628	A	0.329628433	0.316605734	0.329628433	0.960492792	-0.058153307
S. maltophilia	MIN	1	MED_K	0	MIN_A_1	Strain	0.342349779	0.002538071	A	0.349072072	0.34515613	0.349072072	0.988781852	-0.016275831
S. maltophilia	MIN	2	MED_K	0	MIN_A_2	Strain	0.342349779	0.002538071	A	0.343590827	0.341678108	0.343590827	0.994433148	-0.008053708
S. maltophilia	MIN	3	MED_K	0	MIN_A_3	Strain	0.342349779	0.002538071	A	0.329628433	0.3402151	0.329628433	1.03211697	0.045606482
S. aureus	MIN	1	MED_L	0	MIN_A_1	Strain	0.319255907	0.005032068	A	0.349072072	0.314608884	0.349072072	0.901271997	-0.149965529
S. aureus	MIN	2	MED_L	0	MIN_A_2	Strain	0.319255907	0.005032068	A	0.343590827	0.324600278	0.343590827	0.944729173	-0.082027285
S. aureus	MIN	3	MED_L	0	MIN_A_3	Strain	0.319255907	0.005032068	A	0.329628433	0.318558558	0.329628433	0.966417111	-0.049282097
A. baumannii	MIN	1	MED_N	0	MIN_A_1	Strain	0.275694203	0.007964223	A	0.349072072	0.267982513	0.349072072	0.767699664	-0.381386077
A. baumannii	MIN	2	MED_N	0	MIN_A_2	Strain	0.275694203	0.007964223	A	0.343590827	0.275211128	0.343590827	0.800985085	-0.320152716
A. baumannii	MIN	3	MED_N	0	MIN_A_3	Strain	0.275694203	0.007964223	A	0.329628433	0.283888967	0.329628433	0.86123932	-0.215513908
H. influenzae	MIN	1	MED_P	0	MIN_C_1	Strain	0.484403375	0.019076596	C	0.412808182	0.505916138	0.412808182	1.225547749	0.293426694
H. influenzae	MIN	2	MED_P	0	MIN_C_2	Strain	0.484403375	0.019076596	C	0.376933978	0.469546107	0.376933978	1.245698541	0.316954979
H. influenzae	MIN	3	MED_P	0	MIN_C_3	Strain	0.484403375	0.019076596	C	0.375559774	0.477747879	0.375559774	1.272095449	0.347206924
A. fumigatus	MIN	1	MED_Q	0	MIN_S_1	Strain	0.364426354	0.009423819	S	0.325816343	0.364322056	0.325816343	1.118182263	0.161155366
A. fumigatus	MIN	2	MED_Q	0	MIN_S_2	Strain	0.364426354	0.009423819	S	0.315764942	0.355055118	0.315764942	1.124428555	0.169191997
A. fumigatus	MIN	3	MED_Q	0	MIN_S_3	Strain	0.364426354	0.009423819	S	0.327980367	0.373901889	0.327980367	1.140013024	0.189050306
C. albicans	MIN	1	MED_R	0	MIN_S_1	Strain	0.342066053	0.017309232	S	0.325816343	0.361462596	0.325816343	1.109405971	0.149787396
C. albicans	MIN	2	MED_R	0	MIN_S_2	Strain	0.342066053	0.017309232	S	0.315764942	0.328191646	0.315764942	1.039354286	0.055687512
C. albicans	MIN	3	MED_R	0	MIN_S_3	Strain	0.342066053	0.017309232	S	0.327980367	0.336543918	0.327980367	1.02610995	0.037185328
MH broth + glucose	MIN	1	MED_S	0	MIN_S_1	Control	0.323187217	0.006518311	S	0.325816343	0.325816343	0.325816343	1	0
MH broth + glucose	MIN	2	MED_S	0	MIN_S_2	Control	0.323187217	0.006518311	S	0.315764942	0.315764942	0.315764942	1	0
MH broth + glucose	MIN	3	MED_S	0	MIN_S_3	Control	0.323187217	0.006518311	S	0.327980367	0.327980367	0.327980367	1	0
M. avium	MIN	1	MED_T	0	MIN_U_1	Strain	0.402818348	0.005475825	U	0.395252915	0.408715755	0.395252915	1.034061331	0.048321755
M. avium	MIN	2	MED_T	0	MIN_U_2	Strain	0.402818348	0.005475825	U	0.394660454	0.397894779	0.394660454	1.00819521	0.011775005
M. avium	MIN	3	MED_T	0	MIN_U_3	Strain	0.402818348	0.005475825	U	0.387576564	0.401844509	0.387576564	1.036813228	0.05215603
MH broth + ADC	MIN	1	MED_U	0	MIN_U_1	Control	0.392496644	0.004271199	U	0.395252915	0.395252915	0.395252915	1	0
MH broth + ADC	MIN	2	MED_U	0	MIN_U_2	Control	0.392496644	0.004271199	U	0.394660454	0.394660454	0.394660454	1	0
MH broth + ADC	MIN	3	MED_U	0	MIN_U_3	Control	0.392496644	0.004271199	U	0.387576564	0.387576564	0.387576564	1	0
MH broth	RIF	1	MED_A	0	RIF_A_1	Control	0.331806636	0.021699433	A	0.353860415	0.353860415	0.353860415	1	0
MH broth	RIF	2	MED_A	0	RIF_A_2	Control	0.331806636	0.021699433	A	0.331079673	0.331079673	0.331079673	1	0
MH broth	RIF	3	MED_A	0	RIF_A_3	Control	0.331806636	0.021699433	A	0.310479819	0.310479819	0.310479819	1	0
MH broth + LHB + NAD	RIF	1	MED_C	0	RIF_C_1	Control	0.346775295	0.002002412	C	0.345374642	0.345374642	0.345374642	1	0
MH broth + LHB + NAD	RIF	2	MED_C	0	RIF_C_2	Control	0.346775295	0.002002412	C	0.34906882	0.34906882	0.34906882	1	0
MH broth + LHB + NAD	RIF	3	MED_C	0	RIF_C_3	Control	0.346775295	0.002002412	C	0.345882422	0.345882422	0.345882422	1	0
S. pneumoniae	RIF	1	MED_E	0	RIF_C_1	Strain	0.363760245	0.017210043	C	0.345374642	0.346048452	0.345374642	1.001950955	0.002811891
S. pneumoniae	RIF	2	MED_E	0	RIF_C_2	Strain	0.363760245	0.017210043	C	0.34906882	0.380420298	0.34906882	1.089814603	0.124082728
S. pneumoniae	RIF	3	MED_E	0	RIF_C_3	Strain	0.363760245	0.017210043	C	0.345882422	0.364811986	0.345882422	1.054728321	0.076871434
M. catarrhalis	RIF	1	MED_F	0	RIF_C_1	Strain	0.393102762	0.006394738	C	0.345374642	0.386789702	0.345374642	1.119913437	0.163387225
M. catarrhalis	RIF	2	MED_F	0	RIF_C_2	Strain	0.393102762	0.006394738	C	0.34906882	0.39294242	0.34906882	1.125687535	0.170806424
M. catarrhalis	RIF	3	MED_F	0	RIF_C_3	Strain	0.393102762	0.006394738	C	0.345882422	0.399576163	0.345882422	1.155236975	0.208188824
B. cepacia	RIF	1	MED_G	0	RIF_A_1	Strain	0.321068745	0.021987963	A	0.353860415	0.338590704	0.353860415	0.956848208	-0.063638017
B. cepacia	RIF	2	MED_G	0	RIF_A_2	Strain	0.321068745	0.021987963	A	0.331079673	0.328220222	0.331079673	0.991363253	-0.012514312
B. cepacia	RIF	3	MED_G	0	RIF_A_3	Strain	0.321068745	0.021987963	A	0.310479819	0.296395311	0.310479819	0.954636315	-0.066976876
A. xylosoxidans	RIF	1	MED_H	0	RIF_A_1	Strain	0.263905245	0.004493727	A	0.353860415	0.258722106	0.353860415	0.731141701	-0.451777056
A. xylosoxidans	RIF	2	MED_H	0	RIF_A_2	Strain	0.263905245	0.004493727	A	0.331079673	0.266708662	0.331079673	0.805572445	-0.311913759
A. xylosoxidans	RIF	3	MED_H	0	RIF_A_3	Strain	0.263905245	0.004493727	A	0.310479819	0.266284968	0.310479819	0.857656285	-0.221528507
R. mannitolilytica	RIF	1	MED_I	0	RIF_A_1	Strain	0.33053552	0.011217287	A	0.353860415	0.340576571	0.353860415	0.962460214	-0.05520119
R. mannitolilytica	RIF	2	MED_I	0	RIF_A_2	Strain	0.33053552	0.011217287	A	0.331079673	0.332600931	0.331079673	1.00459484	0.00661377
R. mannitolilytica	RIF	3	MED_I	0	RIF_A_3	Strain	0.33053552	0.011217287	A	0.310479819	0.318429058	0.310479819	1.025603077	0.036472496
M. abcessus	RIF	1	MED_J	0	RIF_A_1	Strain	0.328914726	0.005162188	A	0.353860415	0.323647599	0.353860415	0.914619398	-0.128756578
M. abcessus	RIF	2	MED_J	0	RIF_A_2	Strain	0.328914726	0.005162188	A	0.331079673	0.33396515	0.331079673	1.008715356	0.012519125
M. abcessus	RIF	3	MED_J	0	RIF_A_3	Strain	0.328914726	0.005162188	A	0.310479819	0.329131428	0.310479819	1.060073498	0.084164295
S. maltophilia	RIF	1	MED_K	0	RIF_A_1	Strain	0.350196819	0.006367553	A	0.353860415	0.357096172	0.353860415	1.009144163	0.013132288
S. maltophilia	RIF	2	MED_K	0	RIF_A_2	Strain	0.350196819	0.006367553	A	0.331079673	0.34894826	0.331079673	1.053970657	0.075834702
S. maltophilia	RIF	3	MED_K	0	RIF_A_3	Strain	0.350196819	0.006367553	A	0.310479819	0.344546025	0.310479819	1.109721158	0.150197213
S. aureus	RIF	1	MED_L	0	RIF_A_1	Strain	0.315174511	0.006981471	A	0.353860415	0.307151994	0.353860415	0.868003261	-0.204227632
S. aureus	RIF	2	MED_L	0	RIF_A_2	Strain	0.315174511	0.006981471	A	0.331079673	0.319871596	0.331079673	0.966146889	-0.049685547
S. aureus	RIF	3	MED_L	0	RIF_A_3	Strain	0.315174511	0.006981471	A	0.310479819	0.318499943	0.310479819	1.025831385	0.036793616
A. baumannii	RIF	1	MED_N	0	RIF_A_1	Strain	0.284574285	0.002145108	A	0.353860415	0.282108073	0.353860415	0.797229815	-0.326932429
A. baumannii	RIF	2	MED_N	0	RIF_A_2	Strain	0.284574285	0.002145108	A	0.331079673	0.286006982	0.331079673	0.863861499	-0.211128069
A. baumannii	RIF	3	MED_N	0	RIF_A_3	Strain	0.284574285	0.002145108	A	0.310479819	0.285607798	0.310479819	0.919891666	-0.120464127
H. influenzae	RIF	1	MED_P	0	RIF_C_1	Strain	0.420666822	0.003238647	C	0.345374642	0.417597938	0.345374642	1.209115805	0.273952428
H. influenzae	RIF	2	MED_P	0	RIF_C_2	Strain	0.420666822	0.003238647	C	0.34906882	0.42405202	0.34906882	1.214809217	0.28072976
H. influenzae	RIF	3	MED_P	0	RIF_C_3	Strain	0.420666822	0.003238647	C	0.345882422	0.420350507	0.345882422	1.215298843	0.281311117
A. fumigatus	RIF	1	MED_Q	0	RIF_S_1	Strain	0.344531666	0.007081247	S	0.318372952	0.349647293	0.318372952	1.098231778	0.135182562
A. fumigatus	RIF	2	MED_Q	0	RIF_S_2	Strain	0.344531666	0.007081247	S	0.31867898	0.347498056	0.31867898	1.090432935	0.124901043
A. fumigatus	RIF	3	MED_Q	0	RIF_S_3	Strain	0.344531666	0.007081247	S	0.305400766	0.336449648	0.305400766	1.101666024	0.13968693
C. albicans	RIF	1	MED_R	0	RIF_S_1	Strain	0.299140302	0.011380664	S	0.318372952	0.28683032	0.318372952	0.900925528	-0.15052024
C. albicans	RIF	2	MED_R	0	RIF_S_2	Strain	0.299140302	0.011380664	S	0.31867898	0.301311856	0.31867898	0.945502763	-0.08084642
C. albicans	RIF	3	MED_R	0	RIF_S_3	Strain	0.299140302	0.011380664	S	0.305400766	0.30927873	0.305400766	1.01269795	0.018203937
MH broth + glucose	RIF	1	MED_S	0	RIF_S_1	Control	0.3141509	0.007579383	S	0.318372952	0.318372952	0.318372952	1	0
MH broth + glucose	RIF	2	MED_S	0	RIF_S_2	Control	0.3141509	0.007579383	S	0.31867898	0.31867898	0.31867898	1	0
MH broth + glucose	RIF	3	MED_S	0	RIF_S_3	Control	0.3141509	0.007579383	S	0.305400766	0.305400766	0.305400766	1	0
M. avium	RIF	1	MED_T	0	RIF_U_1	Strain	0.398368924	0.001694064	U	0.362351085	0.399469941	0.362351085	1.102438926	0.140698734
M. avium	RIF	2	MED_T	0	RIF_U_2	Strain	0.398368924	0.001694064	U	0.368873399	0.399218657	0.368873399	1.082264694	0.114053388
M. avium	RIF	3	MED_T	0	RIF_U_3	Strain	0.398368924	0.001694064	U	0.356773407	0.396418174	0.356773407	1.111120297	0.152015021
MH broth + ADC	RIF	1	MED_U	0	RIF_U_1	Control	0.362665964	0.006056139	U	0.362351085	0.362351085	0.362351085	1	0
MH broth + ADC	RIF	2	MED_U	0	RIF_U_2	Control	0.362665964	0.006056139	U	0.368873399	0.368873399	0.368873399	1	0
MH broth + ADC	RIF	3	MED_U	0	RIF_U_3	Control	0.362665964	0.006056139	U	0.356773407	0.356773407	0.356773407	1	0
MH broth	TOB	1	MED_A	0	TOB_A_1	Control	0.364113356	0.023729481	A	0.38484923	0.38484923	0.38484923	1	0
MH broth	TOB	2	MED_A	0	TOB_A_2	Control	0.364113356	0.023729481	A	0.369256895	0.369256895	0.369256895	1	0
MH broth	TOB	3	MED_A	0	TOB_A_3	Control	0.364113356	0.023729481	A	0.338233942	0.338233942	0.338233942	1	0
MH broth + LHB + NAD	TOB	1	MED_C	0	TOB_C_1	Control	0.404141695	0.024380299	C	0.413986593	0.413986593	0.413986593	1	0
MH broth + LHB + NAD	TOB	2	MED_C	0	TOB_C_2	Control	0.404141695	0.024380299	C	0.422060162	0.422060162	0.422060162	1	0
MH broth + LHB + NAD	TOB	3	MED_C	0	TOB_C_3	Control	0.404141695	0.024380299	C	0.376378329	0.376378329	0.376378329	1	0
S. pneumoniae	TOB	1	MED_E	0	TOB_C_1	Strain	0.364564652	0.019244923	C	0.413986593	0.349132887	0.413986593	0.843343463	-0.245807787
S. pneumoniae	TOB	2	MED_E	0	TOB_C_2	Strain	0.364564652	0.019244923	C	0.422060162	0.358432699	0.422060162	0.849245512	-0.235746405
S. pneumoniae	TOB	3	MED_E	0	TOB_C_3	Strain	0.364564652	0.019244923	C	0.376378329	0.38612837	0.376378329	1.025904895	0.036896995
M. catarrhalis	TOB	1	MED_F	0	TOB_C_1	Strain	0.390496716	0.0086027	C	0.413986593	0.394843507	0.413986593	0.953759163	-0.068303082
M. catarrhalis	TOB	2	MED_F	0	TOB_C_2	Strain	0.390496716	0.0086027	C	0.422060162	0.396058662	0.422060162	0.938393854	-0.09173453
M. catarrhalis	TOB	3	MED_F	0	TOB_C_3	Strain	0.390496716	0.0086027	C	0.376378329	0.380587979	0.376378329	1.011184625	0.016046433
B. cepacia	TOB	1	MED_G	0	TOB_A_1	Strain	0.313716655	0.019238607	A	0.38484923	0.32727358	0.38484923	0.850394271	-0.233796217
B. cepacia	TOB	2	MED_G	0	TOB_A_2	Strain	0.313716655	0.019238607	A	0.369256895	0.322178972	0.369256895	0.872506312	-0.196762527
B. cepacia	TOB	3	MED_G	0	TOB_A_3	Strain	0.313716655	0.019238607	A	0.338233942	0.291697413	0.338233942	0.862413191	-0.213548851
A. xylosoxidans	TOB	1	MED_H	0	TOB_A_1	Strain	0.254309447	0.006323176	A	0.38484923	0.247101941	0.38484923	0.642074666	-0.639187019
A. xylosoxidans	TOB	2	MED_H	0	TOB_A_2	Strain	0.254309447	0.006323176	A	0.369256895	0.256902532	0.369256895	0.695728463	-0.523403752
A. xylosoxidans	TOB	3	MED_H	0	TOB_A_3	Strain	0.254309447	0.006323176	A	0.338233942	0.258923868	0.338233942	0.765517105	-0.38549348
R. mannitolilytica	TOB	1	MED_I	0	TOB_A_1	Strain	0.367522826	0.019102429	A	0.38484923	0.383227468	0.38484923	0.995785981	-0.00609239
R. mannitolilytica	TOB	2	MED_I	0	TOB_A_2	Strain	0.367522826	0.019102429	A	0.369256895	0.373084153	0.369256895	1.010364756	0.014876221
R. mannitolilytica	TOB	3	MED_I	0	TOB_A_3	Strain	0.367522826	0.019102429	A	0.338233942	0.346256857	0.338233942	1.023720017	0.033821199
M. abcessus	TOB	1	MED_J	0	TOB_A_1	Strain	0.339788949	0.009992881	A	0.38484923	0.328252407	0.38484923	0.852937675	-0.229487769
M. abcessus	TOB	2	MED_J	0	TOB_A_2	Strain	0.339788949	0.009992881	A	0.369256895	0.345754262	0.369256895	0.93635154	-0.094877823
M. abcessus	TOB	3	MED_J	0	TOB_A_3	Strain	0.339788949	0.009992881	A	0.338233942	0.345360179	0.338233942	1.021068956	0.0300803
S. maltophilia	TOB	1	MED_K	0	TOB_A_1	Strain	0.362056531	0.006354243	A	0.38484923	0.366272659	0.38484923	0.951730264	-0.071375347
S. maltophilia	TOB	2	MED_K	0	TOB_A_2	Strain	0.362056531	0.006354243	A	0.369256895	0.365148911	0.369256895	0.988874997	-0.016139933
S. maltophilia	TOB	3	MED_K	0	TOB_A_3	Strain	0.362056531	0.006354243	A	0.338233942	0.354748024	0.338233942	1.048824438	0.068773206
S. aureus	TOB	1	MED_L	0	TOB_A_1	Strain	0.357310649	0.027660141	A	0.38484923	0.325556877	0.38484923	0.845933554	-0.241383747
S. aureus	TOB	2	MED_L	0	TOB_A_2	Strain	0.357310649	0.027660141	A	0.369256895	0.370211493	0.369256895	1.002585186	0.003724823
S. aureus	TOB	3	MED_L	0	TOB_A_3	Strain	0.357310649	0.027660141	A	0.338233942	0.376163578	0.338233942	1.112140241	0.153338724
A. baumannii	TOB	1	MED_N	0	TOB_A_1	Strain	0.321568562	0.011684232	A	0.38484923	0.320719032	0.38484923	0.833362801	-0.262983392
A. baumannii	TOB	2	MED_N	0	TOB_A_2	Strain	0.321568562	0.011684232	A	0.369256895	0.333654373	0.369256895	0.903583325	-0.146270447
A. baumannii	TOB	3	MED_N	0	TOB_A_3	Strain	0.321568562	0.011684232	A	0.338233942	0.31033228	0.338233942	0.917507798	-0.124207675
H. influenzae	TOB	1	MED_P	0	TOB_C_1	Strain	0.452392788	0.004594634	C	0.413986593	0.456309138	0.413986593	1.102231681	0.140427499
H. influenzae	TOB	2	MED_P	0	TOB_C_2	Strain	0.452392788	0.004594634	C	0.422060162	0.45353418	0.422060162	1.07457235	0.103762621
H. influenzae	TOB	3	MED_P	0	TOB_C_3	Strain	0.452392788	0.004594634	C	0.376378329	0.447335047	0.376378329	1.188524983	0.249172229
A. fumigatus	TOB	1	MED_Q	0	TOB_S_1	Strain	0.386671534	0.013312459	S	0.337135292	0.384948274	0.337135292	1.14182135	0.191336943
A. fumigatus	TOB	2	MED_Q	0	TOB_S_2	Strain	0.386671534	0.013312459	S	0.353954225	0.400761706	0.353954225	1.132241624	0.179181867
A. fumigatus	TOB	3	MED_Q	0	TOB_S_3	Strain	0.386671534	0.013312459	S	0.326643175	0.374304621	0.326643175	1.145912878	0.196497362
C. albicans	TOB	1	MED_R	0	TOB_S_1	Strain	0.342813375	0.015410734	S	0.337135292	0.331852358	0.337135292	0.984329929	-0.022786134
C. albicans	TOB	2	MED_R	0	TOB_S_2	Strain	0.342813375	0.015410734	S	0.353954225	0.360434016	0.353954225	1.018306861	0.026172374
C. albicans	TOB	3	MED_R	0	TOB_S_3	Strain	0.342813375	0.015410734	S	0.326643175	0.336153753	0.326643175	1.029116106	0.041405758
MH broth + glucose	TOB	1	MED_S	0	TOB_S_1	Control	0.339244231	0.013777121	S	0.337135292	0.337135292	0.337135292	1	0
MH broth + glucose	TOB	2	MED_S	0	TOB_S_2	Control	0.339244231	0.013777121	S	0.353954225	0.353954225	0.353954225	1	0
MH broth + glucose	TOB	3	MED_S	0	TOB_S_3	Control	0.339244231	0.013777121	S	0.326643175	0.326643175	0.326643175	1	0
M. avium	TOB	1	MED_T	0	TOB_U_1	Strain	0.393909866	0.001914853	U	0.400077754	0.392202163	0.400077754	0.980314848	-0.02868292
M. avium	TOB	2	MED_T	0	TOB_U_2	Strain	0.393909866	0.001914853	U	0.400388312	0.395980054	0.400388312	0.988990042	-0.015972099
M. avium	TOB	3	MED_T	0	TOB_U_3	Strain	0.393909866	0.001914853	U	0.387114564	0.393547382	0.387114564	1.01661735	0.023776758
MH broth + ADC	TOB	1	MED_U	0	TOB_U_1	Control	0.39586021	0.007575543	U	0.400077754	0.400077754	0.400077754	1	0
MH broth + ADC	TOB	2	MED_U	0	TOB_U_2	Control	0.39586021	0.007575543	U	0.400388312	0.400388312	0.400388312	1	0
MH broth + ADC	TOB	3	MED_U	0	TOB_U_3	Control	0.39586021	0.007575543	U	0.387114564	0.387114564	0.387114564	1	0
